# Supplementary material for: Effect of Ipsilateral, Contralateral or Bilateral Repetitive Transcranial Magnetic Stimulation in Patients with Lateralized Tinnitus: A Placebo-Controlled Randomized Study
Source: Brain Sci. 2022 Jun 2;12(6):733. doi: 10.3390/brainsci12060733 (PMC9220993; doi:10.3390/brainsci12060733)
Supplement: Supplementary file 1 [file brainsci-12-00733-s001.zip]

Archive with 1 entries (1 files):
- brainsci-1683537-supplementary.xlsx
