# Supplementary material for: Effect of Ipsilateral, Contralateral or Bilateral Repetitive Transcranial Magnetic Stimulation in Patients with Lateralized Tinnitus: A Placebo-Controlled Randomized Study
Source: Brain Sci. 2022 Jun 2;12(6):733. doi: 10.3390/brainsci12060733 (PMC9220993; doi:10.3390/brainsci12060733)
Supplement: Supplementary file 1 [file brainsci-12-00733-s001.zip › brainsci-1683537-supplementary.xlsx]

## Sheet: Sheet1
Participants	treatment group	gender	age	PTA threshold	duration of tinnitus (y)	laterality of tinnitus	VAS		THI		HADS-A		HADS-D		Pitch match (kHz)		LM (dB SL)		RMT (%MSO)
							pre	post	pre	post	pre	post	pre	post	pre	post	pre	post
1	Left	M	38	55	3	L	7	3	68	38	14	9	9	11	4	1.25	15	20	50
2	Left	F	43	60	1.5	L	4	3	50	54	8	11	7	9	8	7.1	5	15	30
3	Left	F	31	20	0.0833333	L	9	7	98	92	20	15	15	9	5.6	6.3	5	15	30
4	Left	F	26	25	5	L	3	2	12	6	9	8	5	10	5	4	0	5	20
5	Left	F	66	30	3	L	7	5	60	46	7	5	5	3	0.25	0.25	10	5	35
6	Left	M	30	40	6	L	8	8	82	90	12	12	11	11	6.3	6.3	20	25	40
7	Left	M	34	80	0.833333	L	6	6	38	46	9	8	10	6	4.3	4	5	5	30
8	Left	M	43	30	0.416667	L	9	5	96	92	18	14	16	10	7.1	4	0	5	15
9	Left	F	37	45	1	L	3	3	56	82	8	7	7	9	0.8	0.8	25	20	40
10	Left	F	25	20	3	L	7	3	48	34	10	7	1	0	6.3	4	10	20	20
11	Left	F	66	70	5	L	4	2	32	10	6	5	3	0	6.3	0.25	10	20	25
12	Left	F	60	10	2	L	4	2	44	22	8	6	5	3	8	8	10	5	25
13	Left	M	53	20	0.666667	L	8	7	34	36	6	7	3	3	8	4	10	15	20
14	Left	M	46	20	10	L	5	5	22	30	7	5	3	3	4.5	4	0	10	20
15	Left	M	42	60	0.333333	L	4	4	10	10	8	4	6	2	4.5	4	0	0	65
16	Left	M	58	15	2	L	5	4	36	24	6	7	10	9	3.15	3.15	10	5	30
17	Left	M	42	55	10	L	5	4	20	32	3	4	2	5	1.8	1.12	0	5	40
18	Left	M	38	10	3	R	7	5	68	38	14	9	9	11	4	0.9	10	0	50
19	Left	F	43	10	1.5	R	6	6	50	54	8	11	7	9	5.6	6.3	15	20	30
20	Left	M	66	30	1	R	6	4	68	66	17	10	14	7	0.5	0.45	10	0	25
21	Left	M	55	30	0.5	R	8	8	18	16	9	10	11	10	0.25	0.25	5	10	30
22	Left	M	37	60	1	R	6	4	16	6	7	4	3	4	5.6	5	25	15	25
23	Left	F	49	35	7	R	4	1	30	28	10	3	5	11	6.3	8	20	0	30
24	Left	M	30	30	6	R	8	8	82	90	12	12	11	11	6.3	5.6	35	40	40
25	Left	M	28	25	0.0833333	R	4	2	58	34	9	6	14	10	0.25	0.25	5	0	15
26	Left	F	25	45	3	R	5	5	48	34	10	7	1	0	6.3	4	15	25	20
27	Left	F	66	30	5	R	5	5	32	10	6	5	3	0	8	8	5	10	25
28	Left	M	46	20	10	R	5	5	22	30	7	5	3	3	4.5	4.5	15	5	20
29	Left	M	58	15	2	R	5	5	36	24	6	7	10	9	3.15	3.15	15	10	30
30	Right	F	36	65	7.5	L	7	7	76	86	15	11	5	8	6.3	8	15	0	30
31	Right	F	20	10	1	L	4	5	42	40	10	10	2	2	0.25	0.25	30	15	25
32	Right	M	37	45	3	L	4	4	14	24	9	7	4	3	4	4	0	5	20
33	Right	M	44	45	3	L	6	6	48	64	11	12	10	12	6	6	0	30	20
34	Right	M	35	15	0.25	L	7	7	32	26	8	5	3	1	8	5.6	0	20	30
35	Right	F	44	25	0.25	L	1	1	0	0	9	3	4	4	0.25	0.75	40	15	25
36	Right	M	36	25	2	L	4	4	41	40	9	9	8	8	6.3	6.3	40	35	25
37	Right	M	47	35	2	L	5	5	16	10	1	4	4	0	3.15	4	0	5	20
38	Right	M	36	55	1	L	7	7	84	80	9	8	4	5	2.5	2.5	0	0	35
39	Right	F	67	55	10	L	5	5	54	52	6	5	3	3	6.3	6.3	15	15	25
40	Right	M	48	40	0.833333	L	4	4	68	66	9	9	12	11	6	6	5	5	55
41	Right	F	36	65	7.5	R	5	5	76	86	15	11	5	8	5.6	5.6	0	15	30
42	Right	M	37	30	3	R	4	4	14	24	9	7	4	3	4	4	25	15	20
43	Right	M	44	30	3	R	2	2	48	64	11	12	10	12	6	6	15	5	20
44	Right	F	44	25	0.25	R	1	1	0	0	9	3	4	4	0.25	0.75	40	15	25
45	Right	M	36	25	2	R	4	4	41	40	9	9	8	8	6.3	6.3	50	50	25
46	Right	M	47	35	2	R	5	5	16	10	1	4	4	0	3.15	5.6	0	5	20
47	Right	F	32	75	0.5	R	7	7	92	100	12	11	11	12	0.63	4	5	5	35
48	Right	F	25	10	0.75	R	5	4	34	22	5	7	8	5	1.6	1.6	15	10	40
49	Right	M	36	25	0.25	R	7	7	24	10	2	1	4	3	3.55	4	5	10	20
50	Right	M	36	55	1	R	7	7	84	80	9	8	4	5	2.5	2.5	0	0	35
51	Right	F	67	70	10	R	5	4	54	52	6	5	3	3	6.3	6.3	20	20	25
52	Right	M	48	35	0.833333	R	4	4	68	66	9	9	12	11	6	6	10	10	55
53	Bilateral	M	28	15	0.5	L	5	4	42	46	11	5	2	8	5	7.1	15	0	25
54	Bilateral	F	42	15	0.75	L	3	2	8	18	2	4	0	1	4.5	3.15	20	20	45
55	Bilateral	F	28	40	0.5	L	4	3	34	22	4	4	4	0	4.5	3.15	50	40	25
56	Bilateral	M	24	20	0.5	L	4	4	56	72	7	10	2	5	8	8	0	0	35
57	Bilateral	F	36	20	0.666667	L	2	2	34	16	6	6	3	5	2.5	2.24	0	10	30
58	Bilateral	M	25	5	0.666667	L	3	2	20	4	5	2	2	4	4	8	0	0	25
59	Bilateral	M	49	10	1	L	8	6	46	26	7	4	6	6	6.13	1.8	5	15	35
60	Bilateral	F	61	20	7	L	6	4	24	66	4	8	1	4	4	0.25	10	15	45
61	Bilateral	F	55	10	0.333333	L	2	2	8	8	2	2	1	3	0.5	0.25	5	5	35
62	Bilateral	M	44	15	5	L	5	3	54	58	7	6	10	10	8	3	0	0	60
63	Bilateral	M	18	10	0.583333	L	3	2	34	44	5	5	5	7	2	1	40	20	40
64	Bilateral	M	31	25	4	L	6	6	32	22	10	6	9	8	3.55	5.6	15	20	35
65	Bilateral	F	23	30	0.166667	L	7	5	54	40	7	9	10	9	4	2.8	5	25	45
66	Bilateral	F	37	15	0.166667	L	2	1	16	10	11	6	7	5	0.8	0.25	10	5	30
67	Bilateral	M	38	30	2	L	9	9	84	82	13	12	16	15	7.1	7.1	35	40	35
68	Bilateral	M	28	30	0.5	R	3	2	42	46	11	5	2	8	6.3	5.6	10	35	25
69	Bilateral	M	30	15	0.5	R	4	5	22	28	6	4	7	6	4	6.3	10	5	30
70	Bilateral	F	42	50	0.75	R	3	3	8	18	2	4	0	1	3.15	3.15	20	15	45
71	Bilateral	F	28	25	0.5	R	4	3	34	22	4	4	4	0	3.15	3.15	35	30	25
72	Bilateral	F	36	45	0.666667	R	3	3	34	16	6	6	3	5	2.24	6.3	0	5	30
73	Bilateral	M	49	30	1	R	4	3	46	26	7	4	6	6	2.8	2.8	30	5	35
74	Bilateral	F	37	10	1.5	R	2	2	32	34	9	9	6	8	0.71	0.56	20	15	20
75	Bilateral	F	61	15	7	R	4	5	24	66	4	8	1	4	4	0.25	5	0	45
76	Bilateral	F	45	20	3	R	4	3	28	28	10	9	3	3	4.5	2.8	0	5	30
77	Bilateral	F	51	25	0.25	R	8	8	92	52	8	6	8	6	8	8	20	5	25
78	Bilateral	F	23	30	0.416667	R	7	7	54	60	9	3	2	4	0.25	0.25	10	25	35
79	Bilateral	M	18	5	0.583333	R	3	3	34	44	5	5	5	7	2.5	1	35	30	40
80	Bilateral	M	31	10	4	R	5	5	32	22	10	6	9	8	3.55	5.6	10	35	35
81	Bilateral	F	37	40	0.166667	R	2	2	16	10	11	6	7	5	0.75	0.5	10	10	30
82	Bilateral	M	38	35	2	R	9	9	84	82	13	12	16	15	7.1	7.1	40	40	35
83	Sham	M	58	45	2	L	7	7	44	44	3	5	7	8	3.55	3.55	10	0	30
84	Sham	F	42	35	5	L	5	5	16	16	4	2	0	0	8	8	20	15	40
85	Sham	M	31	25	0.666667	L	3	3	34	34	10	9	11	11	4	4	0	0	35
86	Sham	M	31	20	1.66667	L	5	5	60	62	12	11	12	12	4	4	5	10	35
87	Sham	F	44	30	2	L	5	5	44	42	8	6	8	6	8	8	10	5	25
88	Sham	F	58	30	2	L	7	7	44	44	3	5	7	8	3.55	3.55	0	0	30
89	Sham	F	42	95	5	L	5	5	16	16	4	2	0	0	8	8	5	5	40
90	Sham	M	31	20	0.666667	L	3	3	34	34	10	9	11	11	4	4	15	10	35
91	Sham	F	31	30	1.66667	L	5	5	60	62	12	11	12	12	4	4	15	15	35
92	Sham	M	44	30	2	L	5	5	44	42	8	6	8	6	8	8	0	0	25
93	Sham	M	58	30	2	R	5	5	44	44	3	5	7	8	3.15	3.15	0	0	30
94	Sham	F	43	45	0.5	R	4	3	36	40	9	8	7	5	8	8	10	0	35
95	Sham	M	31	35	2.5	R	7	7	34	34	10	9	11	11	4	3.5	20	0	35
96	Sham	M	40	25	2	R	9	9	84	76	8	9	4	3	3	3	0	0	25
97	Sham	M	30	20	0.5	R	4	4	0	0	4	7	9	9	8	8	5	10	40
98	Sham	M	31	30	1.66667	R	5	5	60	62	12	11	12	12	6	6	10	5	35
99	Sham	M	58	30	2	R	5	5	44	44	3	5	7	8	3.15	3.15	0	0	30
100	Sham	F	43	95	0.5	R	4	3	36	40	9	8	7	5	8	8	0	0	35
101	Sham	M	31	20	2.5	R	7	7	34	34	10	9	11	11	4	3.5	5	10	35
102	Sham	M	40	30	2	R	9	9	84	76	8	9	4	3	3	3	15	5	25
103	Sham	M	30	30	0.5	R	4	4	0	0	4	7	9	9	8	8	0	0	40
104	Sham	F	31	30	1.66667	R	5	5	60	62	12	11	12	12	6	6	5	5	35
